# Supplementary material for: Alfaxalone is an effective anesthetic for the electrophysiological study of anoxia-tolerance mechanisms in western painted turtle pyramidal neurons
Source: PLoS One. 2024 Apr 16;19(4):e0298065. doi: 10.1371/journal.pone.0298065 (PMC11020846; doi:10.1371/journal.pone.0298065)
Supplement: S1 Dataset — (XLSX) [file pone.0298065.s004.xlsx]

## Sheet: Fig 2
Treatment	Membrane Potential (mV)	Threshold Potential (mV)	Peak Amplitude (mV)	Half-Width (ms)	Baseline (mV)	Rise Time (ms)	Decay Time (ms)	Action Potential Frequency (#)				Treatment	Membrane Potential (mV)	Threshold Potential (mV)	Peak Amplitude (mV)	Half-Width (ms)	Baseline (mV)	Rise Time (ms)	Decay Time (ms)	Action Potential Frequency (#)
Control Turtle	-81	-33.386	60.4303	4.99222	-29.931	1.68339	5.95182	4				Alfaxalone Sedated Turtle	-76	-39.6857	73.6837	5.13607	-41.0619	1.15831	6.0218	6
Control Turtle	-91	-57.24	76.1856	4.50355	-55.22	1.08386	4.95588	4				Alfaxalone Sedated Turtle	-76	-42.07	68.8071	5.17405	-36.55	1.56594	6.85946	2
Control Turtle	-81	-58.03	75.6802	4.18857	-54.44	1.26547	5.45831	4				Alfaxalone Sedated Turtle	-78.5	-50.49	67.9762	4.47489	-49.33	1.49525	5.19822	4
Control Turtle	-81	-42.93	73.4526	3.81426	-38.51	1.09161	6.27042	6				Alfaxalone Sedated Turtle	-63.5	-43.29	62.7375	5.12698	-39.3	1.89991	5.24831	2
Control Turtle	-76	-43.54	73.4412	5.93591	-39.17	1.2646	6.12954	6				Alfaxalone Sedated Turtle	-76	-47.17	64.844	5.71562	-42.2	1.64495	8.32549	2
Control Turtle	-81	-33.71	57.377	5.39287	-28.66	1.99461	5.33414	4				Alfaxalone Sedated Turtle	-83.5	-42.41	71.2406	3.27364	-17.65	1.01166	3.54291	4
Control Turtle	-76	-40.03	51.7557	5.34985	-34.91	2.19036	4.31009	6				Alfaxalone Sedated Turtle	-81	-42.6	62.7934	3.36419	-39.6	0.988347	3.87641	6
Control Turtle	-66	-26.81	69.0286	3.57612	-21.94	0.956737	3.68339	4				Alfaxalone Sedated Turtle	-71	-43.6	61.2777	4.47752	-38.42	1.44723	7.68398	2
Control Turtle	-71	-33.53	69.0915	5.27843	-28.32	1.1711	7.0962	4				Alfaxalone Sedated Turtle	-66	-47.38	55.4967	8.88198	-42.13	3.086	9.76519	8
Control Turtle	-71	-34.23	45.2881	3.97482	-30	0.905159	4.49431	4				Alfaxalone Sedated Turtle	-71	-54.49	65.7055	3.11996	-53.59	1.1682	4.28426	6
Control Turtle	-71	-33.65	73.1053	6.12663	-32.7	1.51425	7.55309	6				Alfaxalone Sedated Turtle	-76	-46.05	64.9906	4.87352	-43.14	1.46915	8.70478	4
Control Turtle	-66	-26.35	66.0136	5.24722	-21.58	1.33572	7.95753	8				Alfaxalone Sedated Turtle	-71	-56.78	71.4681	7.38168	-52.12	1.45427	10.5478	4
Control Turtle	-81	-44.12	62.4881	5.06484	-43.14	1.84685	5.55857	2				Alfaxalone Sedated Turtle	-66	-38.17	52.7734	3.93638	-37.24	1.99183	3.43722	2
Control Turtle	-76	-38.3	57.3494	5.74353	-36.75	1.4536	5.77227	4				Alfaxalone Sedated Turtle	-81	-41.4	58.879	5.94143	-42.43	6.70143	6.3559	4
Control Turtle	-86	-50.25	57.9501	4.97906	-45.56	1.82172	7.72136	4				Alfaxalone Sedated Turtle	-76	-42.13	69.0629	7.04343	-38.82	1.83812	10.7943	4
Control Turtle	-81	-47.34	62.6395	5.221	-46.16	1.46472	5.62465	2				Alfaxalone Sedated Turtle	-76	-47.96	78.1068	4.30311	-44.69	1.44277	5.26837	2
	-76	-46.68	58.1619	7.20312	-44.49	1.86859	10.2827	4				Alfaxalone Sedated Turtle	-76	-45.61	70.8113	7.3294	-42.43	1.8528	11.3035	4
												Alfaxalone Sedated Turtle	-81	-36.36	57.1603	5.87664	-34.15	1.78343	5.70101	2
MEAN	-77.1765	-40.5956	64.0846	5.09365	-37.1459	1.46543	6.12673	4.47059				Alfaxalone Sedated Turtle	-56	-27.06	57.7024	7.68068	-27.49	3.24716	8.66253	2
COUNT	17	17	17	17	17	17	17	17				Alfaxalone Sedated Turtle	-81	-36.7	65.6488	6.33654	-37.42	3.15844	8.2448	4
STDEV	6.73828	9.42037	8.93438	0.910389	10.0781	0.3818	1.60612	1.50489				Alfaxalone Sedated Turtle	-66	-25.2	46.6727	8.88468	-22.93	2.5656	8.71784	2
SE	1.63427	2.28477	2.16691	0.220802	2.4443	0.0926	0.389542	0.36499
												MEAN	-73.7381	-42.6955	64.1828	5.63488	-39.1758	2.04623	7.07352	3.61905
												COUNT	21	21	21	21	21	21	21	21
												STDEV	7.0225	7.57463	7.55065	1.7255	8.57578	1.25948	2.44541	1.74574
												SE	1.53243	1.65292	1.64769	0.376534	1.87139	0.274841	0.533632	0.380952

## Sheet: Fig 4
Date	Peak Amplitude (pA)	Decay Time (ms)	Area (pA*ms)	Baseline (pA)	Peak Amplitude Normalized	Decay Time Normalized	Area Normalized	Baseline Normalized	Time	Pair	Treatment	Capacitance			Date	Peak Amplitude (pA)	Decay Time (ms)	Area (pA*ms)	Peak Amplitude Normalized	Decay Time Normalized	Area Normalized	Time	Pair	Position	Conc
2023_04_27_0022.abf	-169.521	10113.8	-2.25813e+06	-78.2813	-17.8256	1063.49	-237448	-8.23147	0 min	1	control	9.51			2022_06_20_0013	-68.7071	11222.2	-813056	1	1	1	0	1	before	1 uM alfaxalone
2023_04_27_0023.abf	-235.171	11257.9	-4022047	-87.0948	-24.7288	1183.8	-422928	-9.15824	15 min	1	control	9.51			2022_06_20_0014	-57.7128	13811.6	-1.05039e+06	-0.160017	0.230738	0.291903	15	1	after	1 uM alfaxalone
2023_05_02_0010.abf	-388.994	14723.1	-4.20041e+06	-60.2248	-34.2123	1294.91	-369429	-5.29682	0 min	2	control	11.37			2022_06_20_0017	-78.0834	5744.93	-508606	1	1	1	0	2	before	1 uM alfaxalone
2023_05_02_0012.abf	-312.498	14684.6	-3.41129e+06	-114.138	-27.4844	1291.52	-300026	-10.0385	15 min	2	control	11.37			2022_06_20_0018	-78.8761	9535.34	-947565	0.0101513	0.659783	0.863062	15	2	after	1 uM alfaxalone
2023_05_03_0025.abf	-391.538	10944.1	-3.54699e+06	-116.274	-50.6518	1415.8	-458860	-15.0419	0 min	3	control	7.73			2023_04_05_0019.abf	-397.209	6825.31	-3538883	1	1	1	0	3	before	1 uM alfaxalone
2023_05_03_0026.abf	-285.612	6152.08	-1.3792e+06	-180.696	-36.9486	795.871	-178422	-23.376	15 min	3	control	7.73			2023_04_05_0020.abf	-270.458	8914.7	-4.35235e+06	-0.319103	0.306123	0.229867	15	3	after	1 uM alfaxalone
2023_05_04_0004.abf	-48.301	14812	-575216	-28.6033	-3.97866	1220.1	-47381.9	-2.35612	0 min	4	control	12.14			2023_04_27_0003.abf	-353.834	27953.7	-5.88202e+06	1	1	1	0	4	before	1 uM alfaxalone
2023_05_04_0005.abf	-59.9935	19517.7	-1.00047e+06	-18.7418	-4.94181	1607.72	-82411.1	-1.54381	15 min	4	control	12.14			2023_04_27_0004.abf	-373.055	34661.2	-6468742	0.0543215	0.239951	0.0997483	15	4	after	1 uM alfaxalone
2023_05_04_0008.abf	-459.875	13740.8	-8339743	18.5907	-12.3291	368.386	-223586	0.498411	0 min	5	control	37.3			2023_05_02_0003.abf	-290.337	6444.9	-1.74e+06	1	1	1	0	5	before	1 uM alfaxalone
2023_05_04_0009.abf	-541.668	19092.6	-10401741	-15.5831	-14.5219	511.866	-278867	-0.417778	15 min	5	control	37.3			2023_05_02_0005.abf	-232.947	19506.6	-3.58008e+06	-0.197666	2.02667	1.05752	15	5	after	1 uM alfaxalone
															2023_05_03_0002.abf	-1128.38	10205	-8.38709e+06	1	1	1	0	6	before	1 uM alfaxalone
															2023_05_03_0004.abf	-1255.56	12338.2	-11236610	0.112712	0.209039	0.339751	15	6	after	1 uM alfaxalone
															2023_05_04_0009.abf	-541.668	19092.6	-7822500	1	1	1	0	7	before	1 uM alfaxalone
															2023_05_04_0010.abf	-415.526	43995.3	-7563204	-0.232876	1.30431	-0.0331475	15	7	after	1 uM alfaxalone

## Sheet: Fig 5
TRACE	Peak Amplitude (pA)	Half Width (ms)	Baseline (pA)	Rise Time (ms)	Decay Time (ms)	Area (pA*ms)	Area Normalized	Decay Time Normalized	Peak Amplitude Normalized	Half-Width Normalized	Baseline Normalized	Rise Time Normalized	Time (washout)	Capacitance
2022_05_09_0007.abf	-113.463	329.757	-59.8772	50.1889	14947.8	-864.299	-114.628	1982.47	-15.0481	43.7343	-7.94127	6.65636	1hr	7.54
2022_05_11_0001.abf	-90.2904	32.2796	-111.126	3112.62	28382.5	-1855.03	-225.125	3444.48	-10.9576	3.91743	-13.4861	377.746	1hr	8.24
2022_06_01_0003.abf	-349.975	684.741	-280.518	478.563	54859.1	-2110.6	-224.056	5823.69	-37.1523	72.6901	-29.779	50.8029	1hr	9.42
2023_04_14_0006.abf	-1367.85	6643.06	-277.045	1006.92	11869.5	-8605.43	-344.355	474.97	-54.736	265.829	-11.0863	40.2928	1hr	24.99
2023_04_19_0002.abf	-46.7474	15.1701	-13.0671	4615.87	28201.1	-1026.55	-153.906	4228.05	-7.0086	2.27437	-1.95908	692.035	1hr	6.67
2023_04_25_0004.abf	-253.324	2.33846	-129.366	306.253	12182.9	-1621.24	-210.825	1584.25	-32.942	0.304091	-16.8227	39.8248	1hr	7.69
2023_04_26_0004.abf	-1480.86	2.62323	-202.489	423.066	23467.5	-13599	-338.115	583.478	-36.819	0.065222	-5.03454	10.5188	1hr	40.22
2023_05_29_0002.abf	-152.333	11369	-108.287	8113.9	11747.8	-2205.81	-162.431	865.085	-11.2175	837.186	-7.974	597.489	1hr	13.58
2023_05_26_0010.abf	-106.466	13946.9	-122.416	9489.48	9700.03	-1501.51	-237.205	1532.39	-16.8192	2203.3	-19.3391	1499.13	1hr	6.33
2023_04_25_0007.abf	-1179.32	10741.8	-71.9	1644.48	47340.3	-29174.9	-1284.67	2084.56	-51.9296	473	-3.16601	72.4123	2hr	22.71
2023_04_26_0014.abf	-507.217	13576.4	-62.851	7598.42	25734	-10675.4	-948.078	2285.44	-45.0459	1205.72	-5.58179	674.816	2hr	11.26
2023_05_26_0005.abf	-213.093	9995.48	-214.153	2619.1	19400.7	-3285.61	-398.739	2354.45	-25.8608	1213.04	-25.9895	317.852	2hr	8.24
2023_05_26_0013.abf	-176.233	7382.2	-144.202	5978.9	34187.8	-3266.35	-285.27	2985.84	-15.3915	644.734	-12.594	522.174	2hr	11.45
2023_05_29_0007.abf	-317.79	6003.69	-157.063	4452.84	11705.4	-2817.55	-110.319	458.317	-12.4428	235.07	-6.14969	174.348	2hr	25.54
2021_11_16_0009.abf	-316.941	11011.8	-106.643	31657.9	19013.1	-7407.82	-726.257	1864.03	-31.0726	1079.58	-10.4552	3103.71	4hr	10.2
2021_11_23_0004.abf	-304.44	13606.2	-78.2507	2472.34	24767.7	-4849.04	-505.635	2582.66	-31.7455	1418.79	-8.15961	257.804	4hr	9.59
2023_04_10_0007.abf	-274.93	12752.5	-149.264	14295.4	18975	-5696.2	-326.43	1087.39	-15.7553	730.801	-8.55383	819.222	4hr	17.45
2023_04_14_0013.abf	-293.93	10168.3	-104.019	1686.28	22056.8	-4045.61	-220.71	1203.31	-16.0355	554.733	-5.67478	91.9955	4hr	18.33
2023_04_19_0006.abf	-721.797	10736	-69.2184	5805.9	16316.7	-10107.5	-467.291	754.355	-33.3702	496.347	-3.20011	268.419	4hr	21.63
2023_04_25_0013.abf	-353.607	2672.78	-96.8328	2631.73	4834.28	-1753.8	-118.982	327.97	-23.9896	181.329	-6.56939	178.543	4hr	14.74
2023_04_26_0022.abf	-608.207	7764.99	-176.094	1641.19	11196.6	-6591.37	-606.94	1030.99	-56.0044	715.008	-16.2149	151.122	4hr	10.86
2021_11_23_0019.abf	-125.699	401.956	-175.205	6499.45	12182.6	-1001.45	-123.484	1502.17	-15.4992	49.563	-21.6035	801.412	5hr	8.11
2021_11_30_0020.abf	-288.126	6875.07	-184.286	6185.07	8090.63	-1808.39	-239.205	1070.19	-38.1119	909.4	-24.3765	818.131	5hr	7.56
2022_02_22_0005.abf	-376.798	3843.69	-108.432	3230.1	4254.7	-1814.37	-202.045	473.798	-41.9597	428.027	-12.0748	359.7	5hr	8.98
2023_04_14_0016.abf	-528.493	8501.47	-111.766	7181.72	14257.3	-7091.67	-158.615	318.884	-11.8205	190.147	-2.4998	160.629	5hr	44.71
2023_04_25_0026.abf	-130.518	9778.04	-111.91	6068.54	37193.1	-2931	-251.157	3187.07	-11.184	837.878	-9.58954	520.012	5hr	11.67
2023_04_26_0025.abf	-626.135	4990.8	-79.4309	2974.75	29289.2	-6498.6	-194.685	877.449	-18.7578	149.515	-2.3796	89.1177	5hr	33.38
2022_01_19_0008.abf	-713.261	8972.05	-266.964	2729.1	15869.5	-7086.16	-630.442	1411.87	-63.4574	798.225	-23.7512	242.802	(0)Control	11.24
2022_02_16_0005.abf	-176.977	7898.5	-74.4883	12682.6	12725	-2924.41	-325.658	1417.04	-19.7079	879.566	-8.29491	1412.32	(0)Control	8.98
2022_06_09_0003.abf	-491.022	8586.77	-55.2424	2112.02	8258.83	-4546.8	-431.385	783.57	-46.5866	814.684	-5.24121	200.382	(0)Control	10.54
2022_06_20_0013.abf	-68.7071	520.942	-16.1318	7801.15	11222.2	-813.056	-81.9613	1131.27	-6.92611	52.5144	-1.62619	786.406	(0)Control	9.92
2022_06_20_0017.abf	-78.0834	2906.4	-41.5455	4447.8	5744.93	-508.606	-52.9247	597.808	-8.12522	302.435	-4.32315	462.83	(0)Control	9.61
2022_08_04_0010.abf	-59.1293	16.8792	-22.6578	6996.86	16651.6	-1042.63	-112.838	1802.12	-6.39927	1.82676	-2.45215	757.236	(0)Control	9.24
2022_08_09_0002.abf	-449.534	8141.46	-237.721	6499.65	23220.3	-6911.04	-575.441	1933.41	-37.43	677.89	-19.7936	541.186	(0)Control	12.01
2022_08_09_0007.abf	-381.208	14238.7	-300.555	4353.92	24304.4	-5599.82	-457.502	1985.65	-31.1444	1163.29	-24.5551	355.713	(0)Control	12.24
2022_08_09_0013.abf	-144.38	6508.48	-204.741	5592.98	12844.7	-996.772	-101.711	1310.69	-14.7327	664.131	-20.892	570.712	(0)Control	9.8
2023_04_04_0015.abf	-568.911	11202.3	-163.51	6624.31	21220.8	-8832.06	-334.295	803.21	-21.5334	424.008	-6.18889	250.731	(0)Control	26.42
2023_04_05_0019.abf	-397.397	5448.96	-157.413	6489.98	6825.32	-3474.52	-322.911	634.323	-36.9328	506.409	-14.6295	603.158	(0)Control	10.76
2023_05_02_0003.abf	-290.337	5971.08	-157.661	2676.7	6444.9	-1740	-158.904	588.576	-26.5148	545.304	-14.3983	244.447	(0)Control	10.95
2023_05_03_0002.abf	-1128.38	6575.55	-94.156	2711.65	10205	-8387.09	-359.19	437.044	-48.3245	281.608	-4.03238	116.131	(0)Control	23.35
2023_05_04_0009.abf	-541.668	10747.9	-15.5831	3687	19092.6	-10401.7	-278.867	511.866	-14.5219	288.148	-0.417778	98.8471	(0)Control	37.3

## Sheet: S2 Fig
Date	Peak Amplitude (pA)	Decay Time (ms)	Area (pA*ms)	Baseline (pA)	Peak Amplitude Normalized	Decay Time Normalized	Area Normalized	Baseline Normalized	Time	Pair	Treatment	Capacitance		property	pre_mean	pre_sem	post_mean	post_sem	dif_mean	dif_sem	p.value	significance		con	alfax	BT	diff_BT	p.value	significance	diff_p.value	diff_signif
2023_08_08_0014.abf	-819.643	17338.9	-9121.97	-137.999	-76.2458	1612.92	-848.555	-12.8371	0 min	1	vehicle	10.75		Decay_veh_normal	1520	292	1830	676	313	604	0.64	ns		Area_con_normal	Area_veh_normal	0.212	0.385	0.883	ns	0.319	ns
2023_08_08_0015.abf	-353.778	35962.4	-7006.01	-190.045	-32.9096	3345.34	-651.722	-17.6786	15 min	1	vehicle	10.75		Area_veh_normal	-391	157	-275	133	115	51.4	0.111	ns		Base_con_normal	Base_veh_normal	0.46	0.399	0.75	ns	0.54	ns
2023_08_08_0025.abf	-177.088	27573.7	-4042.93	-75.5974	-12.4185	1933.64	-283.516	-5.30136	0 min	2	vehicle	14.26		Peak_veh_normal	-29.8	15.5	-16.2	5.66	13.6	9.99	0.266	ns		Decay_con_normal	Decay_veh_normal	0.0577	0.0548	0.351	ns	0.653	ns
2023_08_08_0026.abf	-177.654	37172	-3960.09	-86.0181	-12.4582	2606.73	-277.706	-6.03212	15 min	2	vehicle	14.26		Base_veh_normal	-9.05	2.15	-10.6	2.95	-1.54	1.11	0.26	ns		Peak_con_normal	Peak_veh_normal	0.883	0.128	0.506	ns	0.342	ns
2023_08_08_0030.abf	-208.881	10610.1	-2206.65	-84.6978	-13.1953	670.254	-139.397	-5.35046	0 min	3	vehicle	15.83		Decay_con_normal	1070	185	1080	192	5.62	169	0.975	ns
2023_08_08_0031.abf	-126.123	10461.1	-1421.6	-86.2789	-7.96737	660.842	-89.8042	-5.45034	15 min	3	vehicle	15.83		Area_con_normal	-267	70.1	-253	57.6	14.8	77.8	0.858	ns
2023_08_08_0002.abf	-190.713	20487.5	-3191.5	-139.487	-17.3849	1867.6	-290.93	-12.7154	0 min	4	vehicle	10.97		Peak_con_normal	-23.8	8.34	-21.7	5.51	2.07	3.64	0.599	ns
2023_08_08_0003.abf	-125.136	7931.83	-898.945	-144.64	-11.4071	723.048	-81.9457	-13.185	15 min	4	vehicle	10.97		Base_con_normal	-6.09	2.67	-8.91	4.1	-2.82	1.65	0.163	ns
Date	Peak Amplitude (pA)	Decay Time (ms)	Area (pA*ms)	Baseline (pA)	Peak Amplitude Normalized	Decay Time Normalized	Area Normalized	Baseline Normalized	Time	Pair	Treatment	Capacitance
2023_04_27_0022.abf	-169.521	10113.8	-2.25813e+06	-78.2813	-17.8256	1063.49	-237448	-8.23147	0 min	1	control	9.51
2023_04_27_0023.abf	-235.171	11257.9	-4022047	-87.0948	-24.7288	1183.8	-422928	-9.15824	15 min	1	control	9.51
2023_05_02_0010.abf	-388.994	14723.1	-4.20041e+06	-60.2248	-34.2123	1294.91	-369429	-5.29682	0 min	2	control	11.37
2023_05_02_0012.abf	-312.498	14684.6	-3.41129e+06	-114.138	-27.4844	1291.52	-300026	-10.0385	15 min	2	control	11.37
2023_05_03_0025.abf	-391.538	10944.1	-3.54699e+06	-116.274	-50.6518	1415.8	-458860	-15.0419	0 min	3	control	7.73
2023_05_03_0026.abf	-285.612	6152.08	-1.3792e+06	-180.696	-36.9486	795.871	-178422	-23.376	15 min	3	control	7.73
2023_05_04_0004.abf	-48.301	14812	-575216	-28.6033	-3.97866	1220.1	-47381.9	-2.35612	0 min	4	control	12.14
2023_05_04_0005.abf	-59.9935	19517.7	-1.00047e+06	-18.7418	-4.94181	1607.72	-82411.1	-1.54381	15 min	4	control	12.14
2023_05_04_0008.abf	-459.875	13740.8	-8339743	18.5907	-12.3291	368.386	-223586	0.498411	0 min	5	control	37.3
2023_05_04_0009.abf	-541.668	19092.6	-10401741	-15.5831	-14.5219	511.866	-278867	-0.417778	15 min	5	control	37.3

## Sheet: S3 Fig
Date	Peak Amplitude (pA)	Decay Time (ms)	Area (pA*ms)	Peak Amplitude Normalized	Decay Time Normalized	Area Normalized	Time	Pair	Position	Concentration alfaxalone (uM)
2022_06_20_0013	-68.7071	11222.2	-813056	1	1	1	0	1	before	1
2022_06_20_0014	-57.7128	13811.6	-1.05039e+06	-0.160017	0.230738	0.291903	15	1	after	1
2022_06_20_0017	-78.0834	5744.93	-508606	1	1	1	0	2	before	1
2022_06_20_0018	-78.8761	9535.34	-947565	0.0101513	0.659783	0.863062	15	2	after	1
2023_04_05_0019.abf	-397.209	6825.31	-3538883	1	1	1	0	3	before	1
2023_04_05_0020.abf	-270.458	8914.7	-4.35235e+06	-0.319103	0.306123	0.229867	15	3	after	1
2023_04_27_0003.abf	-353.834	27953.7	-5.88202e+06	1	1	1	0	4	before	1
2023_04_27_0004.abf	-373.055	34661.2	-6468742	0.0543215	0.239951	0.0997483	15	4	after	1
2023_05_02_0003.abf	-290.337	6444.9	-1.74e+06	1	1	1	0	5	before	1
2023_05_02_0005.abf	-232.947	19506.6	-3.58008e+06	-0.197666	2.02667	1.05752	15	5	after	1
2023_05_03_0002.abf	-1128.38	10205	-8.38709e+06	1	1	1	0	6	before	1
2023_05_03_0004.abf	-1255.56	12338.2	-11236610	0.112712	0.209039	0.339751	15	6	after	1
2023_05_04_0009.abf	-541.668	19092.6	-7822500	1	1	1	0	7	before	1
2023_05_04_0010.abf	-415.526	43995.3	-7563204	-0.232876	1.30431	-0.0331475	15	7	after	1
2022_08_04_0005	-801.58	21860.9	-10783800	1	1	1	0	11	before	0.1
2022_08_04_0007	-382.869	31874.8	-7530070	-0.522357	0.458074	-0.301724	15	11	after	0.1
2022_08_04_0010	-62.1871	28969.8	-1631020	1	1	1	0	12	before	0.1
2022_08_04_0011	-63.7871	20228.9	-1704050	0.0257288	-0.301725	0.0447757	15	12	after	0.1
2023_04_04_0009	-505.794	2511.31	-1757140	1	1	1	0	14	before	0.1
2023_04_04_0011	-289.188	4581.1	-1478480	-0.428249	0.824187	-0.158587	15	14	after	0.1
2022_08_04_0024	-300.098	63389.7	-11948200	1	1	1	0	15	before	0.5
2022_08_04_0026	-97.3951	52975.8	-2735340	-0.675456	-0.164284	-0.771067	15	15	after	0.5
2022_08_09_0002	-469.356	27919.9	-8865310	1	1	1	0	16	before	0.5
2022_08_09_0004	-1449.32	14265.8	-4812061	2.08789	-0.489045	-0.457203	15	16	after	0.5
2022_08_09_0007	-337.463	24670.7	-6368090	1	1	1	0	17	before	0.5
2022_08_09_0009	-467.8	18289.7	-1524160	0.386226	-0.258647	-0.760657	15	17	after	0.5
2023_04_04_0015	-567.278	21223.2	-9003450	1	1	1	0	18	before	0.5
2023_04_04_0017	-1144.91	28062.2	-9898550	1.01825	0.322242	0.0994174	15	18	after	0.5
2023_04_04_0021	-85.1306	16349.5	-1366650	1	1	1	0	19	before	0.5
2023_04_04_0022	-68.923	18322.3	-1401430	-0.190385	0.120664	0.0254491	15	19	after	0.5
2022_08_09_0013	-160.421	18825.3	-2575190	1	1	1	0	20	before	1.5
2022_08_09_0015	-261.543	35847.8	-1262380	0.630354	0.904235	-0.509792	15	20	after	1.5
2022_08_09_0026	-283.758	13055.8	-3069950	1	1	1	0	21	before	1.5
2022_08_09_0028	-277.3	17192.1	-4105590	-0.0227588	0.316817	0.337348	15	21	after	1.5
2023_04_05_0025	-201.078	9538.35	-3044730	1	1	1	0	22	before	1.5
2023_04_05_0026	-243.772	12951.7	-3395710	0.212326	0.357855	0.115275	15	22	after	1.5
